# Supplementary material for: Innovative Mitral Valve Repair Using a Novel Automated Suturing System: Preliminary Data
Source: Medicina (Kaunas). 2024 Jul 15;60(7):1138. doi: 10.3390/medicina60071138 (PMC11278705; doi:10.3390/medicina60071138)
Supplement: Supplementary file 1 [file medicina-60-01138-s001.zip]

Archive with 2 entries (2 files):
- Supplementary Data_Worksheet.pdf
- Video_Innovative Mitral Valve Repair Using a Novel Automated Suturing System- Preliminary Data.mp4
